# Supplementary material for: Generation of a Yeast Cell Model Potentially Useful to Identify the Mammalian Mitochondrial N-Acetylglutamate Transporter
Source: Biomolecules. 2023 May 10;13(5):808. doi: 10.3390/biom13050808 (PMC10216676; doi:10.3390/biom13050808)
Supplement: Supplementary file 1 [file biomolecules-13-00808-s001.zip]

Archive with 2 entries (2 files):
- Figures supplementary.zip
- Original figures_blots.zip
